# Supplementary material for: RNA-seq analysis of differential gene expression in liver from lactating dairy cows divergent in negative energy balance
Source: BMC Genomics. 2012 May 20;13:193. doi: 10.1186/1471-2164-13-193 (PMC3465249; doi:10.1186/1471-2164-13-193)
Supplement: Additional file 2 — Table SDE genes and their fold-change. [file 1471-2164-13-193-S2.xls]

## Sheet: Sheet1
Bovine Ensembl Gene ID	Bovine Gene Names	Human Gene ID	Human Gene Name	Base Mean (MNEB+SNEB)	Base Mean (MNEB)	Base Mean (SNEB)	Fold Change	Log2 Fold Change	P value	adjusted (BH) P value	resVar (MNEB)	resVar (SNEB)
ENSBTAG00000009599	LCN1	ENSG00000160349	LCN1	3.62384	7.7355	0.197458	0.0255262	-5.29188	5.358e-08	1.11638e-05	2.29523	2.39052
ENSBTAG00000038748	HBB_BOVIN	ENSG00000223609	HBD	16.0909	33.1041	1.9133	0.0577964	-4.11288	8.39978e-13	3.78261e-10	20.2314	21.7874
ENSBTAG00000012057	GIF	ENSG00000134812	GIF	2.32282	4.66969	0.367089	0.0786111	-3.66912	2.95006e-05	0.00263993	1.23431	1.2787
ENSBTAG00000039337	0	ENSG00000171903	CYP4F11	4.03048	7.99808	0.724136	0.0905387	-3.46532	1.86099e-08	4.25893e-06	1.97757	2.06336
ENSBTAG00000012182	Q3ZBQ6_BOVIN	ENSG00000162595	DIRAS3	36.2656	70.6813	7.58584	0.107324	-3.21995	1.24831e-14	8.71319e-12	3.91091	4.36477
ENSBTAG00000007047	A3KMX5_BOVIN	ENSG00000111432	FZD10	1.3653	2.63719	0.305386	0.1158	-3.11029	0.00227513	0.083581	0.818619	0.843026
ENSBTAG00000024700	LOC522146	0	#N/A	18.4658	34.8859	4.78242	0.137087	-2.86683	8.82317e-10	2.67764e-07	2.27636	2.47129
ENSBTAG00000018179	PCDH8	ENSG00000136099	PCDH8	1.10784	2.02628	0.342472	0.169015	-2.56478	0.00145672	0.0607039	1.63163	1.67585
ENSBTAG00000000591	0	ENSG00000215147	#N/A	5.30319	9.67089	1.66344	0.172005	-2.53948	4.98263e-05	0.00406769	0.0793739	0.0832386
ENSBTAG00000013928	Q3T0Z0_BOVIN	ENSG00000101443	WFDC2	38.7989	70.3727	12.4874	0.177447	-2.49454	1.46447e-06	0.000210763	23.5168	26.4303
ENSBTAG00000039808	LOC513746	ENSG00000170099	SERPINA6	351.818	636.877	114.27	0.179422	-2.47857	7.25114e-39	5.06129e-35	1.38844	1.77097
ENSBTAG00000016366	Q4ZJV8_BOVIN	ENSG00000143921	ABCG8	110.541	198.404	37.3224	0.188113	-2.41033	1.00731e-21	2.00887e-18	8.6488	10.287
ENSBTAG00000011082	IGF1_BOVIN	ENSG00000017427	IGF1	72.0356	128.468	25.009	0.194672	-2.36088	3.25597e-16	3.03022e-13	1.29254	1.50126
ENSBTAG00000033299	Q09TE3_BOVIN	ENSG00000099769	IGFALS	366.654	651.166	129.561	0.198968	-2.32939	4.9814e-35	2.31801e-31	10.1771	13.0314
ENSBTAG00000004459	Q1LZG9_BOVIN	ENSG00000181458	TMEM45A	46.1194	81.6196	16.536	0.202598	-2.30331	1.4746e-07	2.81993e-05	27.0064	30.6506
ENSBTAG00000022294	FADS1	ENSG00000149485	FADS1	62.0097	108.213	23.5067	0.217225	-2.20274	2.85111e-13	1.53083e-10	1.06935	1.23371
ENSBTAG00000015505	FADS2_BOVIN	ENSG00000134824	FADS2	1807.33	3132.47	703.048	0.224439	-2.15561	1.94386e-48	2.71362e-44	0.687093	0.872578
ENSBTAG00000030685	0	0	#N/A	4.67498	8.05179	1.86097	0.231125	-2.11326	0.000612149	0.0301431	0.430551	0.450734
ENSBTAG00000006108	MMP11	ENSG00000099953	MMP11	63.0162	107.403	26.0274	0.242335	-2.04493	1.5295e-11	6.47026e-09	3.47558	4.01986
ENSBTAG00000037570	SLC22A24	ENSG00000184999	SLC22A10	15.3325	25.9962	6.44613	0.247964	-2.01179	6.84853e-05	0.00525305	0.405069	0.438195
ENSBTAG00000007302	GTR5_BOVIN	ENSG00000142583	SLC2A5	39.3752	65.6858	17.4498	0.265655	-1.91237	2.04017e-05	0.00191146	2.13065	2.40791
ENSBTAG00000026275	Q2KIR3_BOVIN	ENSG00000106178	CCL24	59.1145	98.5851	26.2222	0.265986	-1.91058	4.64944e-10	1.62266e-07	15.8507	18.2959
ENSBTAG00000015056	A7MBG1_BOVIN	ENSG00000114113	RBP2	8.46628	13.925	3.91738	0.281321	-1.82971	0.0012211	0.0527755	2.31425	2.45519
ENSBTAG00000039872	LOC786916	0	#N/A	147.676	239.676	71.0095	0.296273	-1.755	3.38426e-13	1.74339e-10	1.95133	2.37977
ENSBTAG00000006536	SFTPD_BOVIN	0	#N/A	28.9646	46.3566	14.4712	0.312172	-1.67959	1.12224e-05	0.00120512	0.487525	0.544044
ENSBTAG00000038325	EST8_BOVIN	ENSG00000172824	CES4A	14.0912	22.3286	7.22661	0.323648	-1.6275	2.30523e-06	0.000312437	4.04618	4.37226
ENSBTAG00000016936	LOC539805	ENSG00000141854	AC022098.1	22.3516	34.9512	11.852	0.3391	-1.56022	0.00109232	0.0479523	0.529099	0.583772
ENSBTAG00000014464	SEC14L3	ENSG00000100012	SEC14L3	89.333	139.55	47.4859	0.34028	-1.55521	7.64782e-08	1.5473e-05	3.13945	3.72882
ENSBTAG00000006349	A6QR03_BOVIN	ENSG00000158008	EXTL1	272.563	425.415	145.186	0.341281	-1.55097	2.6489e-19	3.69786e-16	1.37257	1.74692
ENSBTAG00000037921	OVCH2	ENSG00000183378	OVCH2	6.57536	10.228	3.53152	0.34528	-1.53416	0.00189385	0.0722353	0.231461	0.244284
ENSBTAG00000002092	PI16_BOVIN	ENSG00000164530	PI16	16.034	24.9404	8.612	0.345303	-1.53407	0.000257427	0.0152054	0.983232	1.06889
ENSBTAG00000013256	LGR5	ENSG00000139292	LGR5	26.9854	41.9054	14.5521	0.347262	-1.52591	1.55439e-05	0.00153027	1.25983	1.4032
ENSBTAG00000011666	A4FUH4_BOVIN	ENSG00000151365	THRSP	36.2097	55.9578	19.7529	0.352995	-1.50228	1.36728e-05	0.00139323	2.09286	2.36617
ENSBTAG00000026708	PRS35_BOVIN	ENSG00000146250	PRSS35	9.72699	14.7812	5.51512	0.373116	-1.4223	0.00153515	0.062663	0.153263	0.163521
ENSBTAG00000016227	ASCL1	ENSG00000139352	ASCL1	129.175	195.706	73.7326	0.376751	-1.40832	1.34105e-06	0.000197064	6.12612	7.45624
ENSBTAG00000005287	CYP7A1	ENSG00000167910	CYP7A1	370.316	560.767	211.607	0.377353	-1.40601	1.09839e-10	4.25931e-08	20.98	27.2455
ENSBTAG00000016365	Q4ZJV9_BOVIN	ENSG00000138075	ABCG5	104.421	157.132	60.4943	0.38499	-1.37711	1.01429e-07	1.9943e-05	0.685724	0.824567
ENSBTAG00000007665	ANPRC_BOVIN	ENSG00000113389	NPR3	57.0252	85.5232	33.277	0.389099	-1.36179	8.38993e-07	0.000133335	3.15184	3.6574
ENSBTAG00000038499	LOC786916	0	#N/A	174.317	261.069	102.023	0.39079	-1.35553	2.78934e-09	7.48831e-07	0.54696	0.678634
ENSBTAG00000008294	IRK2_BOVIN	ENSG00000123700	KCNJ2	91.2966	135.49	54.4691	0.402016	-1.31467	1.66416e-09	4.55524e-07	5.59379	6.67951
ENSBTAG00000020755	LYAM3_BOVIN	ENSG00000174175	SELP	124.339	183.827	74.7662	0.40672	-1.29789	2.12787e-08	4.79113e-06	0.861835	1.04876
ENSBTAG00000021681	A5D7V0_BOVIN	ENSG00000068489	PRR11	9.9013	14.5864	5.99706	0.411141	-1.2823	7.29959e-05	0.00550823	1.89758	2.02735
ENSBTAG00000014533	KEL	ENSG00000197993	KEL	59.4341	86.8753	36.5664	0.420907	-1.24843	7.831e-05	0.00581494	9.65408	11.2495
ENSBTAG00000037561	0	0	#N/A	53.266	77.6424	32.9524	0.424412	-1.23646	0.00194529	0.0739953	3.19498	3.70039
ENSBTAG00000001582	A7MBD7_BOVIN	0	#N/A	128.755	187.388	79.8935	0.426353	-1.22988	0.00110736	0.0483088	11.8307	14.4455
ENSBTAG00000013732	Q0VD43_BOVIN	ENSG00000170775	GPR37	58.1914	84.3774	36.3697	0.431037	-1.21412	0.000128521	0.00846295	0.739726	0.861404
ENSBTAG00000008688	HEYL_BOVIN	ENSG00000163909	HEYL	333.387	482.411	209.2	0.433654	-1.20538	8.42741e-09	1.99401e-06	2.67352	3.46604
ENSBTAG00000012104	FOXA3_BOVIN	ENSG00000170608	FOXA3	324.663	469.282	204.147	0.43502	-1.20085	8.80643e-10	2.67764e-07	3.11799	4.03668
ENSBTAG00000014313	PYRD2_BOVIN	ENSG00000119943	PYROXD2	245.188	352.88	155.444	0.440502	-1.18278	1.77879e-07	3.31093e-05	5.61346	7.1465
ENSBTAG00000000163	DDIT4_BOVIN	ENSG00000168209	DDIT4	334.005	478.426	213.655	0.446578	-1.16302	4.7467e-07	7.9836e-05	11.9087	15.4536
ENSBTAG00000008945	A5PKH5_BOVIN	ENSG00000139410	SDSL	14.094	20.1863	9.01713	0.446695	-1.16264	0.000435677	0.0226099	3.98126	4.31706
ENSBTAG00000009583	SLC22A2	ENSG00000112499	SLC22A2	21.9767	31.4681	14.0671	0.447029	-1.16156	6.47754e-06	0.000779539	9.34751	10.3478
ENSBTAG00000008253	EXPH5	ENSG00000110723	EXPH5	305.741	436.018	197.176	0.452221	-1.1449	3.54868e-14	2.2518e-11	7.9662	10.2897
ENSBTAG00000011952	ST1E1_BOVIN	ENSG00000109193	SULT1E1	14.9361	21.1247	9.77886	0.46291	-1.1112	0.00275723	0.0945724	2.77068	3.01339
ENSBTAG00000004040	A6H7H4_BOVIN	ENSG00000135220	UGT2A3	329.681	460.756	220.452	0.478458	-1.06354	1.5733e-06	0.000224115	4.12623	5.3617
ENSBTAG00000018435	GBRR2_BOVIN	ENSG00000111886	GABRR2	10.6423	14.8363	7.14723	0.48174	-1.05367	8.59637e-05	0.00618584	3.73905	4.01137
ENSBTAG00000030674	KAD4_BOVIN	ENSG00000162433	AK4	62.0172	86.4533	41.6539	0.481808	-1.05347	0.000108923	0.00734572	1.28031	1.5007
ENSBTAG00000040049	BIRC6	0	#N/A	56.7598	79.003	38.2238	0.483827	-1.04744	0.00101455	0.0451056	1.12861	1.31614
ENSBTAG00000014439	LOC515996	ENSG00000117009	KMO	194.531	270.505	131.22	0.485093	-1.04367	8.69523e-05	0.00622489	6.27828	7.89605
ENSBTAG00000017490	A6QR57_BOVIN	ENSG00000075651	PLD1	207.626	288.197	140.483	0.487456	-1.03665	2.64329e-07	4.67092e-05	2.0941	2.64542
ENSBTAG00000010431	A6QLB6_BOVIN	ENSG00000153714	C9orf150	262.479	363.314	178.45	0.491173	-1.0257	6.8834e-06	0.000807498	4.81148	6.17294
ENSBTAG00000016137	ZNF608	ENSG00000168916	ZNF608	118.102	163.057	80.6384	0.49454	-1.01584	1.33528e-06	0.000197064	3.17846	3.87806
ENSBTAG00000021565	TRY2_BOVIN	ENSG00000010438	PRSS3	29.1481	64.1259	0	0	#NAME?	1.62318e-31	5.66491e-28	15.248	16.7582
ENSBTAG00000014234	CN053_BOVIN	0	#N/A	6.09045	13.399	0	0	#NAME?	8.42348e-17	8.39941e-14	3.7842	3.97034
ENSBTAG00000008871	DDX4_BOVIN	ENSG00000152670	DDX4	2.47247	5.43943	0	0	#NAME?	1.09634e-09	3.18851e-07	2.39658	2.48469
ENSBTAG00000039454	0	0	#N/A	18.1791	0	33.3284	Inf	Inf	2.44855e-20	4.27272e-17	0	0
ENSBTAG00000040598	A6QQ23_BOVIN	ENSG00000188011	C2orf85	10.6635	0	19.5497	Inf	Inf	9.81987e-15	7.61585e-12	0	0
ENSBTAG00000040060	ARTN	ENSG00000117407	ARTN	3.84128	0	7.04235	Inf	Inf	5.89072e-07	9.78982e-05	0	0
ENSBTAG00000034925	LOC616454	ENSG00000203908	C6orf221	1.47691	0	2.70767	Inf	Inf	0.000512988	0.0258531	0	0
ENSBTAG00000021139	LOC527882	ENSG00000228252	COL6A4P2	14.1465	0.935207	25.1558	26.8987	4.74946	1.3338e-10	5.03237e-08	0.108242	0.13524
ENSBTAG00000024904	0	ENSG00000130518	KIAA1683	2.24992	0.190348	3.96623	20.8367	4.38105	0.000932313	0.0418492	0.0774014	0.0786075
ENSBTAG00000035489	0	ENSG00000205046	#N/A	1.77985	0.190348	3.10443	16.3092	4.02761	0.000805403	0.0376034	0.0953467	0.094085
ENSBTAG00000011381	ZNT3_BOVIN	ENSG00000115194	SLC30A3	4.15737	0.512847	7.19446	14.0285	3.81029	5.71332e-05	0.0045576	0.0791595	0.086278
ENSBTAG00000034176	0	0	#N/A	1.37638	0.190348	2.36475	12.4233	3.63497	0.00114031	0.0495911	0.113637	0.109587
ENSBTAG00000010578	IL17B	ENSG00000127743	IL17B	33.5807	4.74073	57.6139	12.153	3.60324	1.80062e-19	2.79296e-16	0.0599691	0.0777028
ENSBTAG00000018941	CPXM2	ENSG00000121898	CPXM2	56.7393	8.2772	97.1245	11.734	3.55262	1.40287e-14	9.32575e-12	0.0414235	0.0554165
ENSBTAG00000006194	FOSL1	ENSG00000175592	FOSL1	5.13828	0.779339	8.77072	11.2541	3.49237	9.67961e-06	0.00109938	0.293408	0.324391
ENSBTAG00000010947	PHYHIPL	ENSG00000165443	PHYHIPL	3.39239	0.536564	5.77225	10.7578	3.42731	0.00264439	0.0917851	0.119051	0.126638
ENSBTAG00000032850	LIPG	ENSG00000101670	LIPG	94.1238	15.1811	159.909	10.5334	3.3969	2.91733e-22	6.78765e-19	0.205731	0.2838
ENSBTAG00000032918	UTER_BOVIN	ENSG00000149021	SCGB1A1	3.25356	0.537304	5.51711	10.2681	3.3601	0.0003486	0.0190352	0.120932	0.128068
ENSBTAG00000037749	0	ENSG00000204533	AC024580.1	3.99765	0.68779	6.75587	9.82258	3.2961	0.000156962	0.0100054	0.116643	0.12574
ENSBTAG00000017911	HMX2	ENSG00000188816	HMX2	5.60668	1.12556	9.34095	8.29897	3.05293	3.51909e-05	0.00305133	0.306195	0.338012
ENSBTAG00000021559	0	0	#N/A	2.33604	0.472985	3.88859	8.22137	3.03938	0.00267476	0.0921535	0.118206	0.12147
ENSBTAG00000037911	LOC531097	0	#N/A	2.79411	0.566403	4.65053	8.21064	3.03749	0.000162025	0.0101886	0.135344	0.141192
ENSBTAG00000038960	LOC783615	0	#N/A	3.77319	0.790102	6.2591	7.92188	2.98584	0.00284125	0.0967411	0.155011	0.165655
ENSBTAG00000002089	C6orf146	ENSG00000145975	C6orf146	11.4338	2.41056	18.9532	7.86255	2.975	4.33492e-07	7.47104e-05	0.154758	0.180922
ENSBTAG00000034140	MEGF11	ENSG00000157890	MEGF11	5.56173	1.30214	9.11138	6.99724	2.80679	3.23117e-05	0.00285489	0.15547	0.170668
ENSBTAG00000031302	GCKR	ENSG00000084734	GCKR	13.142	3.21848	21.4116	6.6527	2.73394	6.77423e-06	0.000801426	0.115632	0.135887
ENSBTAG00000012212	CYP26B1	ENSG00000003137	CYP26B1	37.0019	9.43305	59.9759	6.35806	2.66859	5.3734e-10	1.74686e-07	0.102602	0.130219
ENSBTAG00000039803	MYO7B	ENSG00000169994	MYO7B	123.666	32.9656	199.251	6.0442	2.59555	7.97218e-23	2.22583e-19	1.14683	1.5748
ENSBTAG00000003944	LOC514380	ENSG00000158428	C2orf62	38.1371	10.1929	61.4239	6.02613	2.59123	6.38483e-09	1.56372e-06	0.0697949	0.0885268
ENSBTAG00000019623	GRID1	ENSG00000182771	GRID1	10.419	2.94209	16.6498	5.65918	2.50059	1.27771e-05	0.00134111	0.210709	0.240784
ENSBTAG00000018669	PLB1	ENSG00000163803	PLB1	29.1185	8.32667	46.445	5.57786	2.47971	5.93399e-09	1.47926e-06	0.277636	0.344567
ENSBTAG00000004572	RN183_BOVIN	ENSG00000165188	RNF183	14.5998	4.26521	23.2119	5.44215	2.44418	9.83646e-07	0.000154289	0.226255	0.265806
ENSBTAG00000017188	A1L581_BOVIN	ENSG00000101230	ISM1	215.588	65.5442	340.625	5.19687	2.37764	7.96015e-18	8.54797e-15	0.234452	0.328896
ENSBTAG00000007958	TENS4_BOVIN	ENSG00000131746	TNS4	41.1648	13.2609	64.4181	4.85776	2.28029	5.38073e-10	1.74686e-07	0.167679	0.211535
ENSBTAG00000010652	PDE4C	ENSG00000105650	PDE4C	9.12538	2.94322	14.2772	4.85087	2.27824	0.000335488	0.0184386	0.0839306	0.0942879
ENSBTAG00000005092	A5PKA4_BOVIN	ENSG00000169071	ROR2	12.4041	4.12249	19.3054	4.68294	2.22741	0.000558235	0.027832	0.18111	0.208409
ENSBTAG00000019881	ZN474_BOVIN	ENSG00000164185	ZNF474	5.67979	1.92023	8.81275	4.58943	2.19831	0.000451225	0.02333	0.230967	0.251015
ENSBTAG00000004629	O97739_BOVIN	ENSG00000066230	SLC9A3	3.25158	1.10371	5.04147	4.56776	2.19149	0.00135841	0.0573094	0.263748	0.27712
ENSBTAG00000001052	ADCY10	ENSG00000143199	ADCY10	25.7295	8.81827	39.8223	4.51588	2.17501	6.47708e-07	0.00010514	0.0763461	0.0929241
ENSBTAG00000025554	LOC615935	ENSG00000204052	C6orf154	63.3455	22.2277	97.6103	4.39138	2.13468	5.68555e-08	1.16721e-05	0.183779	0.23782
ENSBTAG00000011579	CHRM1	ENSG00000168539	CHRM1	21.5622	7.70042	33.1136	4.30023	2.10441	5.23197e-05	0.00422187	0.854318	1.02365
ENSBTAG00000010634	A6QPN7_BOVIN	ENSG00000173376	C4orf31	32.0732	11.55	49.1759	4.25766	2.09006	1.67994e-05	0.00162359	0.163028	0.20096
ENSBTAG00000004547	OLR1_BOVIN	ENSG00000173391	OLR1	10.2713	3.78913	15.6732	4.13635	2.04836	0.000288553	0.0167145	0.258211	0.290984
ENSBTAG00000024497	CTRC_BOVIN	ENSG00000162438	CTRC	8.98585	3.39123	13.648	4.02451	2.00881	0.000540321	0.0270354	0.111904	0.124727
ENSBTAG00000021050	ECEL1	ENSG00000171551	ECEL1	163.001	61.6339	247.475	4.01524	2.00548	1.18374e-09	3.37246e-07	1.60267	2.19295
ENSBTAG00000033367	OXDD_BOVIN	ENSG00000203797	DDO	183.218	70.5865	277.078	3.92537	1.97283	6.33226e-19	8.03622e-16	2.68869	3.69836
ENSBTAG00000019002	GTR12_BOVIN	ENSG00000146411	SLC2A12	5.0872	1.96009	7.69313	3.92488	1.97265	0.00134933	0.0572542	0.118218	0.127172
ENSBTAG00000018134	A5PJE7_BOVIN	ENSG00000109321	AREG	23.9591	9.84066	35.7244	3.63029	1.86009	5.9401e-05	0.00465864	0.648342	0.776365
ENSBTAG00000018723	S2534_BOVIN	ENSG00000162461	SLC25A34	230.719	95.5077	343.396	3.59548	1.84618	5.2691e-14	3.19811e-11	0.423911	0.587857
ENSBTAG00000001945	ARGI2_BOVIN	ENSG00000081181	ARG2	91.034	38.0226	135.21	3.55605	1.83028	2.48117e-10	9.11503e-08	0.147992	0.19446
ENSBTAG00000007485	Q0VCW0_BOVIN	ENSG00000134317	GRHL1	24.5107	10.4536	36.225	3.46532	1.79299	0.000118787	0.0078965	0.293981	0.351796
ENSBTAG00000013125	UPAR_BOVIN	ENSG00000011422	PLAUR	29.1087	12.441	42.9984	3.45618	1.78918	0.000251219	0.0150943	0.429457	0.520239
ENSBTAG00000004337	PDE1B_BOVIN	ENSG00000123360	PDE1B	15.5944	6.71511	22.9938	3.42419	1.77576	0.000258143	0.0152054	0.112557	0.130088
ENSBTAG00000018164	FNDC4_BOVIN	ENSG00000115226	FNDC4	208.691	89.9131	307.672	3.42188	1.77479	4.20636e-13	1.97248e-10	0.132184	0.181974
ENSBTAG00000017741	PTAD2_BOVIN	ENSG00000188921	PTPLAD2	12.3245	5.32409	18.1582	3.41058	1.77002	0.000209153	0.0128624	0.133713	0.151714
ENSBTAG00000016063	DNER	ENSG00000187957	DNER	10.6804	4.65143	15.7046	3.37629	1.75544	0.000613227	0.0301431	0.51641	0.579249
ENSBTAG00000012347	OSTA_BOVIN	ENSG00000163959	AC069257.9	14.908	6.51487	21.9023	3.36189	1.74927	0.000465111	0.0238712	0.348607	0.40117
ENSBTAG00000016738	Q1JQE4_BOVIN	ENSG00000135144	DTX1	108.876	47.7722	159.796	3.34497	1.74199	1.01689e-06	0.000156184	0.220372	0.292126
ENSBTAG00000014144	CC113_BOVIN	ENSG00000103021	CCDC113	17.0641	7.49216	25.0408	3.34227	1.74083	7.04332e-05	0.00537293	0.2205	0.256329
ENSBTAG00000022058	Q50I04_BOVIN	ENSG00000076555	ACACB	68.0711	29.9048	99.8764	3.33981	1.73976	2.90664e-06	0.000379222	0.317014	0.406682
ENSBTAG00000004555	LRP2	ENSG00000081479	LRP2	11.3327	5.05119	16.5672	3.27986	1.71364	0.000255214	0.0151608	0.190552	0.214477
ENSBTAG00000011116	Q0II88_BOVIN	ENSG00000188582	PAQR9	30.8468	13.8361	45.0223	3.25397	1.7022	0.000250269	0.0150943	0.576631	0.699216
ENSBTAG00000026893	LOC526547	ENSG00000205436	EXOC3L4	35.6658	16.3553	51.7578	3.16458	1.66202	0.000464387	0.0238712	0.650479	0.795491
ENSBTAG00000001341	WNT5B	ENSG00000111186	WNT5B	9.9039	4.55355	14.3625	3.15414	1.65725	0.00231303	0.084078	0.177418	0.19739
ENSBTAG00000015690	PLIN4	ENSG00000167676	PLIN4	56.1611	26.2497	81.0872	3.08907	1.62717	6.55691e-05	0.00508525	1.30058	1.6387
ENSBTAG00000020157	MOGAT3	ENSG00000106384	MOGAT3	14.1032	6.62962	20.3312	3.06672	1.6167	0.00150279	0.0616993	0.111219	0.126937
ENSBTAG00000031340	A1A4L2_BOVIN	ENSG00000163817	SLC6A20	74.0917	35.0497	106.627	3.04215	1.60509	1.1359e-06	0.000172361	0.434165	0.557674
ENSBTAG00000017566	TUFT1_BOVIN	ENSG00000143367	TUFT1	261.16	123.915	375.53	3.03055	1.59958	8.53298e-15	7.00708e-12	0.0941625	0.130408
ENSBTAG00000000751	RRH	ENSG00000180245	RRH	10.5012	5.01161	15.0758	3.00817	1.58889	0.000296726	0.0169766	0.0578986	0.0645886
ENSBTAG00000017194	ASPG	ENSG00000166183	ASPG	360.472	174.355	515.569	2.95701	1.56414	8.08396e-14	4.70217e-11	0.407665	0.570988
ENSBTAG00000000623	CPEB1	ENSG00000214575	CPEB1	25.7878	12.505	36.8567	2.94736	1.55942	0.00041448	0.0219947	0.735745	0.876564
ENSBTAG00000044208	DUSP4	ENSG00000120875	DUSP4	13.0345	6.32723	18.6239	2.94345	1.55751	0.00219748	0.081805	0.0428298	0.048512
ENSBTAG00000012139	Q08DI4_BOVIN	ENSG00000126778	SIX1	41.4322	20.1157	59.196	2.94278	1.55718	1.31663e-05	0.0013615	0.604387	0.743657
ENSBTAG00000038369	LOC523898	ENSG00000198203	SULT1C2	47.5305	23.3217	67.7045	2.90307	1.53758	0.000125627	0.00831159	0.0422811	0.0524777
ENSBTAG00000000986	USH1C_BOVIN	ENSG00000006611	USH1C	72.8794	35.7681	103.806	2.90218	1.53714	2.47309e-05	0.00227134	1.1513	1.47341
ENSBTAG00000007693	SLC45A3	ENSG00000158715	SLC45A3	165.289	81.1772	235.383	2.89962	1.53586	6.39221e-11	2.62457e-08	3.99243	5.38341
ENSBTAG00000035064	CG057_BOVIN	ENSG00000164746	C7orf57	20.6648	10.1529	29.4246	2.89814	1.53513	0.000628439	0.0306748	1.50394	1.76175
ENSBTAG00000015750	Q3T152_BOVIN	ENSG00000166126	AMN	17.8673	8.7834	25.4373	2.89606	1.53409	0.000160598	0.0101445	0.549753	0.63708
ENSBTAG00000000507	NR4A1_BOVIN	ENSG00000123358	NR4A1	117.122	57.7302	166.616	2.88611	1.52913	1.86215e-06	0.000257382	1.13775	1.50368
ENSBTAG00000007275	Q05B59_BOVIN	ENSG00000095970	TREM2	27.8561	13.735	39.6237	2.88488	1.52851	0.00135884	0.0573094	2.07779	2.48642
ENSBTAG00000009423	NIPAL1	ENSG00000163293	NIPAL1	19.0287	9.41217	27.0425	2.87315	1.52263	0.00172155	0.0678893	0.0812324	0.0945421
ENSBTAG00000014465	PAI1_BOVIN	ENSG00000106366	SERPINE1	362.768	180.053	515.03	2.86044	1.51624	1.16726e-14	8.57627e-12	0.46681	0.653116
ENSBTAG00000013401	LOC527362	ENSG00000165801	ARHGEF40	155.869	77.6542	221.048	2.84657	1.50923	5.25994e-09	1.33507e-06	0.171222	0.229892
ENSBTAG00000016801	RXRG_BOVIN	ENSG00000143171	RXRG	316.599	159.181	447.78	2.81302	1.49212	9.83139e-11	3.92132e-08	0.930257	1.29489
ENSBTAG00000017089	0	ENSG00000154358	OBSCN	38.6157	19.655	54.4162	2.76857	1.46914	0.00124702	0.0537296	0.478522	0.584236
ENSBTAG00000037811	CCL2_BOVIN	ENSG00000108691	CCL2	23.4197	12.0707	32.8773	2.72373	1.44558	0.00147233	0.0609903	0.31803	0.374842
ENSBTAG00000012083	A2VDX5_BOVIN	ENSG00000177508	IRX3	28.307	14.6187	39.7138	2.71664	1.44182	5.97557e-06	0.000725382	0.607669	0.725827
ENSBTAG00000010273	EREG	ENSG00000124882	EREG	59.0643	30.6626	82.7325	2.69816	1.43198	1.02781e-05	0.00113874	0.201874	0.253487
ENSBTAG00000002417	RAB30_BOVIN	ENSG00000137502	RAB30	184.41	95.8394	258.219	2.69429	1.4299	1.36578e-09	3.81326e-07	0.318105	0.430102
ENSBTAG00000038415	A6QNR3_BOVIN	ENSG00000111181	SLC6A12	18.9664	9.92852	26.498	2.66888	1.41623	0.000746413	0.0353218	0.450278	0.522158
ENSBTAG00000010507	S22AG_BOVIN	ENSG00000004809	SLC22A16	56.1841	29.4955	78.4247	2.65887	1.41081	5.53105e-10	1.75485e-07	6.18494	7.73254
ENSBTAG00000021066	CAPN11	ENSG00000137225	CAPN11	529.891	278.351	739.509	2.65675	1.40966	5.66482e-15	4.94255e-12	0.269382	0.377446
ENSBTAG00000002803	SULT1C3	ENSG00000196228	SULT1C3	30.8628	16.295	43.0027	2.639	1.39999	0.0017838	0.0691717	0.176958	0.212332
ENSBTAG00000010907	PPP1R1A	ENSG00000135447	PPP1R1A	73.3471	38.7642	102.166	2.63558	1.39812	3.14586e-06	0.000402901	0.629256	0.801596
ENSBTAG00000000525	A7YWM6_BOVIN	ENSG00000206150	RNASE13	166.676	88.3456	231.951	2.6255	1.39259	2.24023e-07	4.06151e-05	0.0627047	0.0841777
ENSBTAG00000006934	CP11A_BOVIN	ENSG00000140459	CYP11A1	791.039	420.817	1099.56	2.61291	1.38566	3.49677e-13	1.74339e-10	0.555073	0.770149
ENSBTAG00000002473	ANGL4_BOVIN	ENSG00000167772	ANGPTL4	1212.73	648.519	1682.9	2.595	1.37573	3.81627e-18	4.43959e-15	2.61651	3.5476
ENSBTAG00000031863	A6H7E7_BOVIN	0	#N/A	180.088	97.012	249.318	2.56997	1.36175	3.47085e-08	7.45432e-06	0.202179	0.272356
ENSBTAG00000030520	LOC785007	ENSG00000228672	AC135457.1	130.329	70.2272	180.414	2.569	1.36121	1.40547e-06	0.000204379	0.729544	0.964558
ENSBTAG00000031166	ZDBF2	ENSG00000204186	ZDBF2	13.3801	7.28854	18.4564	2.53225	1.34042	0.00140513	0.0587293	0.0946011	0.106722
ENSBTAG00000035072	SYCE1_BOVIN	ENSG00000171772	SYCE1	30.7364	16.9299	42.2418	2.4951	1.3191	0.00161406	0.0645626	1.17862	1.40991
ENSBTAG00000011624	FGF21	ENSG00000105550	FGF21	388.057	213.786	533.283	2.49447	1.31873	6.88906e-09	1.65813e-06	0.593382	0.827299
ENSBTAG00000018688	Q0VC97_BOVIN	ENSG00000159231	CBR3	36.2801	20.1693	49.7057	2.46443	1.30125	0.00196963	0.0743137	0.0806749	0.0975276
ENSBTAG00000009752	CD70	ENSG00000125726	CD70	15.1598	8.46938	20.7352	2.44825	1.29175	0.00227223	0.083581	1.27201	1.44594
ENSBTAG00000018010	O02698_BOVIN	ENSG00000198691	ABCA4	111.496	62.5983	152.244	2.43209	1.28219	2.02634e-05	0.00191133	0.34361	0.44866
ENSBTAG00000022986	FAM19A5	ENSG00000219438	FAM19A5	63.9522	36.0151	87.233	2.42212	1.27627	3.66676e-05	0.00314036	0.257726	0.323646
ENSBTAG00000013210	ATS4_BOVIN	ENSG00000158859	ADAMTS4	47.2863	26.7071	64.4356	2.41267	1.27063	6.67755e-05	0.0051502	0.389757	0.479014
ENSBTAG00000023283	A6QPH6_BOVIN	ENSG00000160593	AMICA1	97.9503	55.6934	133.164	2.39102	1.25763	4.4219e-06	0.000541489	0.173797	0.224786
ENSBTAG00000026919	CF145_BOVIN	ENSG00000168994	C6orf145	88.6688	50.6087	120.386	2.37875	1.25021	1.0181e-06	0.000156184	0.428256	0.549958
ENSBTAG00000001740	A5PK97_BOVIN	ENSG00000140511	HAPLN3	291.774	168.447	394.546	2.34226	1.2279	5.09365e-10	1.73433e-07	2.29144	3.15435
ENSBTAG00000019554	F16P2_BOVIN	ENSG00000130957	FBP2	285.478	165.172	385.732	2.33533	1.22363	1.99275e-12	8.69338e-10	8.94591	12.3008
ENSBTAG00000016911	ARHGAP23	ENSG00000225485	ARHGAP23	73.3828	42.7398	98.9185	2.31443	1.21066	0.00092142	0.0414936	1.61079	2.03802
ENSBTAG00000004950	RNBR_BOVIN	ENSG00000129538	RNASE1	53.4033	31.2726	71.8455	2.29739	1.2	0.000239396	0.0145303	2.54318	3.14431
ENSBTAG00000027134	DC1I1_BOVIN	ENSG00000158560	DYNC1I1	42.9931	25.2575	57.7728	2.28736	1.19368	0.0024638	0.0881916	0.270038	0.328856
ENSBTAG00000016413	DUS26_BOVIN	ENSG00000133878	DUSP26	72.404	42.8148	97.0616	2.26701	1.18079	5.75087e-05	0.00456148	0.245727	0.310265
ENSBTAG00000014543	PLXNA4	0	#N/A	126.371	74.9302	169.238	2.25861	1.17543	1.55399e-05	0.00153027	0.138858	0.182025
ENSBTAG00000001448	INMT	ENSG00000241644	INMT	174.993	104.471	233.761	2.23757	1.16193	1.03086e-07	1.99872e-05	4.38083	5.85105
ENSBTAG00000009911	DCHS_BOVIN	ENSG00000140287	HDC	77.6823	46.8471	103.378	2.20672	1.1419	0.000251931	0.0150943	0.382231	0.484365
ENSBTAG00000038617	A6QP18_BOVIN	0	#N/A	350.113	212.215	465.029	2.19131	1.13179	2.30261e-08	5.1023e-06	1.03142	1.42625
ENSBTAG00000037899	DLK1	0	#N/A	48.5146	29.462	64.3917	2.18558	1.12802	0.0025495	0.0903326	1.5542	1.90396
ENSBTAG00000014069	A6QR49_BOVIN	ENSG00000004799	PDK4	493.237	302.673	652.041	2.15428	1.1072	9.52728e-10	2.82981e-07	1.73431	2.4133
ENSBTAG00000004680	SLC13A5	ENSG00000141485	SLC13A5	683.571	420.289	902.973	2.14846	1.1033	4.23885e-13	1.97248e-10	4.11302	5.70187
ENSBTAG00000011482	LAT4_BOVIN	ENSG00000167703	SLC43A2	434.013	266.883	573.288	2.14809	1.10305	2.90679e-10	1.04048e-07	1.17417	1.63152
ENSBTAG00000044182	LOC100140616	ENSG00000215217	C5orf49	36.8662	22.7442	48.6346	2.13833	1.09649	0.00159965	0.0643293	0.796018	0.956577
ENSBTAG00000000684	ARGAL_BOVIN	ENSG00000074964	ARHGEF10L	618.753	385.046	813.508	2.11275	1.07912	1.7746e-07	3.31093e-05	1.84665	2.56373
ENSBTAG00000006367	CTGF_BOVIN	ENSG00000118523	CTGF	85.5296	53.2535	112.426	2.11115	1.07803	0.000301035	0.0170831	0.18246	0.232251
ENSBTAG00000017115	TM41A_BOVIN	ENSG00000163900	TMEM41A	203.71	126.853	267.757	2.11076	1.07776	9.74237e-05	0.00680017	0.163879	0.220235
ENSBTAG00000012638	S10AC_BOVIN	ENSG00000163221	S100A12	112.57	70.1344	147.933	2.10928	1.07675	1.6864e-05	0.00162359	0.728124	0.944186
ENSBTAG00000008293	GPCPD1	ENSG00000125772	GPCPD1	147.171	92.0231	193.128	2.09869	1.06949	1.33922e-08	3.11591e-06	0.298524	0.393327
ENSBTAG00000011207	CNN1_BOVIN	ENSG00000130176	CNN1	122.411	76.9292	160.313	2.08391	1.05929	7.11753e-05	0.00540004	0.440108	0.573374
ENSBTAG00000016142	CYB5R2	ENSG00000166394	CYB5R2	58.8634	37.1604	76.9493	2.07073	1.05014	0.00290215	0.098335	1.75851	2.17758
ENSBTAG00000022396	Q8SQ28_BOVIN	ENSG00000166787	SAA3P	30.9614	19.55	40.4709	2.07012	1.04972	4.73678e-05	0.00391275	5.39785	6.40237
ENSBTAG00000008777	ATP4A	ENSG00000105675	ATP4A	43.6021	27.602	56.9356	2.06274	1.04456	0.000100783	0.006965	0.723248	0.877098
ENSBTAG00000002555	PDZ1I_BOVIN	ENSG00000162366	PDZK1IP1	116.648	74.1433	152.068	2.051	1.03633	3.88574e-05	0.00330762	2.08232	2.70239
ENSBTAG00000037404	A7E368_BOVIN	ENSG00000173621	LRFN4	111.702	71.5571	145.157	2.02854	1.02044	1.03793e-05	0.00114091	0.901237	1.16568
ENSBTAG00000003989	Q0VCE1_BOVIN	ENSG00000148834	GSTO1	53.8987	34.7502	69.8557	2.01023	1.00736	0.000294056	0.0169494	2.18092	2.67996
ENSBTAG00000016139	T120A_BOVIN	ENSG00000189077	TMEM120A	361.022	232.842	467.839	2.00926	1.00666	1.1679e-06	0.000175311	0.297161	0.409878
ENSBTAG00000012082	TNFRSF12A	ENSG00000006327	TNFRSF12A	113.435	73.2768	146.901	2.00474	1.00341	0.000349069	0.0190352	2.23015	2.88561
ENSBTAG00000007786	FXL14_BOVIN	ENSG00000171823	FBXL14	383.783	249.556	495.639	1.98609	0.989928	6.05662e-07	9.94711e-05	0.336494	0.464806
ENSBTAG00000030999	DUSP8	ENSG00000184545	DUSP8	105.05	68.4602	135.542	1.97986	0.9854	8.08419e-05	0.00597118	3.02061	3.88623
ENSBTAG00000017407	Q58CR0_BOVIN	ENSG00000160207	HSF2BP	59.5358	38.9191	76.7164	1.97118	0.979059	0.00232671	0.084078	0.0482269	0.0596182
ENSBTAG00000027727	LOC521717	0	#N/A	68.2886	44.9954	87.6996	1.94908	0.962793	0.000163572	0.0102397	0.481626	0.600853
ENSBTAG00000038286	PDPFL_BOVIN	ENSG00000168333	C8orf22	537.261	354.37	689.671	1.94619	0.960654	9.68003e-08	1.93047e-05	0.251611	0.348868
ENSBTAG00000003492	0	ENSG00000196136	SERPINA3	294.425	195.277	377.049	1.93084	0.949227	4.69701e-08	9.93488e-06	6.47769	8.84505
ENSBTAG00000037949	A5PJE0_BOVIN	ENSG00000174156	GSTA3	50.5784	33.5507	64.7682	1.93046	0.948942	0.00150712	0.0616993	0.65525	0.800038
ENSBTAG00000032059	A6QNZ2_BOVIN	ENSG00000104055	TGM5	85.3349	56.6166	109.267	1.92994	0.948557	0.000502341	0.0255937	6.06256	7.67949
ENSBTAG00000005530	GNMT	ENSG00000124713	GNMT	219.535	145.81	280.972	1.92698	0.94634	0.000173609	0.0108195	1.44947	1.94793
ENSBTAG00000011525	C8KIL7_BOVIN	ENSG00000139357	AC079953.1	107.405	71.9023	136.991	1.90523	0.929966	0.00137128	0.05766	2.08368	2.67933
ENSBTAG00000000668	Q2KJE9_BOVIN	ENSG00000197375	SLC22A5	245.169	164.402	312.475	1.90068	0.926518	0.000104598	0.00715782	0.0617836	0.0835035
ENSBTAG00000002006	TSP1_BOVIN	ENSG00000137801	THBS1	809.96	543.791	1031.77	1.89736	0.923994	2.5528e-13	1.42548e-10	1.95329	2.68539
ENSBTAG00000018287	MCP62_BOVIN	ENSG00000145832	SLC25A48	141.941	95.4016	180.724	1.89435	0.9217	1.4162e-05	0.00142231	0.474509	0.620581
ENSBTAG00000014306	DOPEY2	ENSG00000142197	DOPEY2	94.179	63.7507	119.536	1.87505	0.906929	0.000113522	0.00761909	0.23555	0.299965
ENSBTAG00000011328	Q24JZ6_BOVIN	ENSG00000138028	CGREF1	145.729	99.0971	184.59	1.86272	0.897408	0.00186114	0.0713777	0.136786	0.179018
ENSBTAG00000024291	Q29RT2_BOVIN	ENSG00000205085	FAM71F2	73.0727	49.9416	92.3486	1.84913	0.886847	0.00169158	0.0668964	0.218588	0.273273
ENSBTAG00000013054	A6QQA1_BOVIN	ENSG00000168389	MFSD2A	493.547	337.359	623.704	1.84878	0.886577	5.79994e-05	0.00457442	2.74166	3.79422
ENSBTAG00000011771	FICD	ENSG00000198855	FICD	139.869	95.7723	176.615	1.84412	0.882931	0.000101598	0.00698674	0.924668	1.2066
ENSBTAG00000006343	Q2KIE7_BOVIN	ENSG00000115590	IL1R2	125.324	85.8258	158.239	1.84372	0.882621	0.00236379	0.0848289	0.531286	0.688741
ENSBTAG00000002101	GDE1_BOVIN	ENSG00000006007	GDE1	157.003	108.008	197.832	1.83164	0.873138	0.000421615	0.022044	0.251691	0.330595
ENSBTAG00000019277	KCNH3	ENSG00000135519	KCNH3	298.15	205.256	375.563	1.82973	0.871632	6.54584e-06	0.000781025	1.68594	2.29796
ENSBTAG00000019585	MYOM1	ENSG00000101605	MYOM1	338.574	234.507	425.297	1.81358	0.858842	9.76522e-06	0.00109938	9.32105	12.7711
ENSBTAG00000001301	LRRC32	ENSG00000137507	LRRC32	92.974	64.7501	116.494	1.79913	0.8473	0.000364212	0.019707	0.383874	0.48737
ENSBTAG00000006125	Q0VCE7_BOVIN	ENSG00000173846	PLK3	91.7748	63.919	114.988	1.79896	0.847165	0.0025038	0.089394	0.241232	0.305996
ENSBTAG00000000648	ATS5_BOVIN	ENSG00000154736	ADAMTS5	114.168	79.5392	143.026	1.79818	0.846537	0.00082562	0.0380385	0.47515	0.611563
ENSBTAG00000020272	SIK2	ENSG00000170145	SIK2	360.514	252.473	450.549	1.78454	0.835554	7.1209e-06	0.000828398	0.0641999	0.0881126
ENSBTAG00000011908	PGCP_BOVIN	ENSG00000104324	AC010859.1	161.163	113.24	201.098	1.77586	0.828519	0.000499243	0.025529	0.242055	0.317945
ENSBTAG00000000604	Q2TA04_BOVIN	ENSG00000136235	GPNMB	822.511	579.003	1025.44	1.77104	0.824594	2.54901e-06	0.000342155	4.99749	6.85431
ENSBTAG00000004948	FA84A_BOVIN	ENSG00000162981	FAM84A	151.438	107.07	188.411	1.75969	0.815325	0.000639329	0.0309935	0.702706	0.919105
ENSBTAG00000011437	SIK1	ENSG00000142178	SIK1	261.401	185.376	324.756	1.75187	0.808896	2.08729e-06	0.000285672	1.81316	2.44993
ENSBTAG00000006657	ZDHHC8	ENSG00000099904	ZDHHC8	269.846	193.104	333.797	1.72859	0.789594	7.8048e-05	0.00581494	0.214353	0.28995
ENSBTAG00000000835	A0JNH4_BOVIN	ENSG00000064787	BCAS1	283.045	203.288	349.509	1.71928	0.781809	0.000105984	0.00721726	0.603422	0.818072
ENSBTAG00000009991	CANT1	ENSG00000171302	CANT1	354.437	254.902	437.384	1.71589	0.77896	0.00084547	0.0387146	0.136641	0.187111
ENSBTAG00000005718	PLIN2_BOVIN	ENSG00000147872	PLIN2	829.689	598.638	1022.23	1.7076	0.771967	2.90157e-06	0.000379222	1.76855	2.42258
ENSBTAG00000019665	IL1RA_BOVIN	ENSG00000136689	IL1RN	403.506	291.386	496.939	1.70543	0.770136	2.82075e-05	0.00254049	1.11244	1.52944
ENSBTAG00000006928	OAT_BOVIN	ENSG00000065154	OAT	252.193	182.358	310.389	1.70208	0.767302	4.21442e-05	0.00356566	2.1034	2.83267
ENSBTAG00000016091	KLHL25	ENSG00000183655	KLHL25	342.971	248.164	421.977	1.70039	0.765868	0.000314204	0.017677	0.369648	0.505341
ENSBTAG00000006789	A1L566_BOVIN	ENSG00000154783	FGD5	222.441	161.123	273.539	1.6977	0.76358	4.34828e-05	0.00363485	0.121554	0.162489
ENSBTAG00000004305	RGS16_BOVIN	ENSG00000143333	RGS16	544.627	397.713	667.056	1.67723	0.74608	4.54321e-05	0.00377519	0.633367	0.87364
ENSBTAG00000015794	A8KC73_BOVIN	ENSG00000132688	NES	158.15	115.581	193.623	1.67521	0.744345	8.41156e-05	0.00611591	0.473744	0.619725
ENSBTAG00000023179	A6QLF4_BOVIN	ENSG00000173334	TRIB1	571.714	420.453	697.765	1.65956	0.730797	4.64378e-09	1.2005e-06	4.10781	5.66297
ENSBTAG00000019692	B2CL2_BOVIN	ENSG00000129473	BCL2L2	374.593	276.841	456.052	1.64734	0.72014	0.00126665	0.0544074	0.385505	0.528049
ENSBTAG00000009844	Q3ZC35_BOVIN	ENSG00000142871	CYR61	199.961	148.387	242.94	1.63721	0.711237	0.000433468	0.0225791	0.210154	0.278623
ENSBTAG00000000301	Q2NKZ8_BOVIN	ENSG00000198814	GK	356.895	264.868	433.584	1.63698	0.711035	0.000845842	0.0387146	0.834355	1.14057
ENSBTAG00000005425	Q95KV6_BOVIN	ENSG00000136574	GATA4	220.171	164.077	266.915	1.62677	0.702011	0.000724213	0.0343878	0.239006	0.318646
ENSBTAG00000004413	RHOBTB3	ENSG00000164292	RHOBTB3	401.206	299.001	486.376	1.62667	0.701924	7.36959e-05	0.00553115	0.833791	1.14398
ENSBTAG00000016622	A6QQH9_BOVIN	ENSG00000179152	C3orf23	300.513	225.519	363.008	1.60965	0.686751	0.00160362	0.0643293	0.450257	0.610451
ENSBTAG00000017457	STK10	ENSG00000072786	STK10	454.633	341.251	549.118	1.60913	0.686281	0.000179346	0.0111274	0.224569	0.308878
ENSBTAG00000004994	CEBPA	0	#N/A	347.579	261.133	419.617	1.60691	0.684285	0.00108273	0.0476812	1.33185	1.81735
ENSBTAG00000009267	UHRF1BP1	ENSG00000065060	UHRF1BP1	432.774	326.23	521.561	1.59875	0.676945	0.00189048	0.0722353	0.207881	0.285573
ENSBTAG00000039684	A1L578_BOVIN	ENSG00000177469	PTRF	252.416	191.621	303.079	1.58166	0.661441	0.0013844	0.0580365	0.532644	0.714907
ENSBTAG00000018130	Q0IIA8_BOVIN	ENSG00000078018	MAP2	138.518	105.299	166.199	1.57835	0.658421	0.00264967	0.0917851	0.310116	0.401229
ENSBTAG00000003502	Q17QR9_BOVIN	ENSG00000152377	SPOCK1	91.8384	69.9308	110.095	1.57434	0.654744	0.00127112	0.0544319	0.716075	0.902173
ENSBTAG00000013254	XPO1	ENSG00000082898	XPO1	421.41	321.968	504.279	1.56624	0.647306	4.42087e-06	0.000541489	1.49462	2.05027
ENSBTAG00000035836	GLT25D2	ENSG00000198756	GLT25D2	206.375	159.02	245.838	1.54596	0.6285	0.00173827	0.0683558	0.345761	0.458029
ENSBTAG00000007368	A8YXY9_BOVIN	ENSG00000140400	MAN2C1	416.514	321.892	495.365	1.53891	0.621913	0.00224487	0.0829056	0.35399	0.485108
ENSBTAG00000005154	A1L562_BOVIN	ENSG00000154856	APCDD1	276.277	213.747	328.386	1.53633	0.619488	0.00260464	0.0917851	0.834991	1.12482
ENSBTAG00000007077	ABHD1_BOVIN	ENSG00000143994	ABHD1	1032.78	804.259	1223.21	1.52092	0.604944	0.00079615	0.0374217	1.08235	1.46512
ENSBTAG00000003177	S2533_BOVIN	ENSG00000171612	SLC25A33	364.789	284.172	431.969	1.5201	0.604162	0.000324985	0.0180032	0.607166	0.828115
ENSBTAG00000010069	EGR1_BOVIN	ENSG00000120738	EGR1	463.54	361.841	548.288	1.51527	0.599576	0.000593922	0.0294012	2.81589	3.86549
ENSBTAG00000020035	RCAN1_BOVIN	ENSG00000159200	RCAN1	381.826	300.27	449.79	1.49795	0.582988	0.000718982	0.0342559	0.919292	1.25511
ENSBTAG00000017024	PRGC1_BOVIN	ENSG00000109819	PPARGC1A	526.907	414.392	620.668	1.49778	0.582825	1.9107e-05	0.00182695	2.59398	3.56383
ENSBTAG00000010812	P2RX4_BOVIN	ENSG00000135124	P2RX4	786.039	620.098	924.323	1.49061	0.575899	0.00263618	0.0917851	0.168453	0.230259
ENSBTAG00000010215	CR3L3_BOVIN	ENSG00000060566	CREB3L3	1752.45	1399.69	2046.42	1.46205	0.547992	0.000253567	0.0151273	1.04979	1.36904
ENSBTAG00000013018	AMPD2	ENSG00000116337	AMPD2	1267.43	1015.89	1477.05	1.45395	0.539976	0.000315443	0.017677	0.837393	1.11951
ENSBTAG00000008952	Q08E64_BOVIN	ENSG00000076864	RAP1GAP	350.798	281.786	408.307	1.449	0.535055	0.000415946	0.0219947	1.3871	1.88518
ENSBTAG00000004842	A4IFG8_BOVIN	ENSG00000159579	RSPRY1	299.013	240.859	347.474	1.44264	0.528715	0.00149586	0.0615996	1.18572	1.59938
ENSBTAG00000043553	Q9MZE1_BOVIN	ENSG00000211445	GPX3	791.505	638.683	918.856	1.43867	0.524739	0.00081835	0.0380385	1.54523	2.10967
ENSBTAG00000002921	RMD3_BOVIN	ENSG00000137824	FAM82A2	601.245	485.713	697.521	1.43608	0.522131	0.000874681	0.0399038	0.126724	0.173799
ENSBTAG00000044106	LOC512910	ENSG00000164808	KIAA0146	402.525	325.852	466.419	1.43138	0.517412	0.00175817	0.0687508	1.85062	2.52631
ENSBTAG00000020566	BCR	0	#N/A	405.533	328.615	469.631	1.42912	0.515127	0.00253845	0.0901698	0.377909	0.515973
ENSBTAG00000011912	SCMC2_BOVIN	ENSG00000148339	SLC25A25	954.819	774.196	1105.34	1.42772	0.513716	0.00079945	0.0374508	1.98087	2.68672
ENSBTAG00000021798	LOC505709	ENSG00000141736	ERBB2	1412.15	1149.8	1630.78	1.41831	0.504174	0.00165206	0.0657057	0.9286	1.23177
ENSBTAG00000005725	IDO2	0	#N/A	575.922	470.19	664.033	1.41227	0.498012	0.000295036	0.0169494	1.83712	2.51869
ENSBTAG00000039509	Q3MHQ6_BOVIN	ENSG00000013588	GPRC5A	175.156	143.078	201.888	1.41103	0.496753	0.0021424	0.0799677	0.729258	0.951916
ENSBTAG00000016529	A6H777_BOVIN	ENSG00000174032	SLC25A30	819.767	671.471	943.348	1.4049	0.490465	0.00289366	0.0982857	0.206862	0.281961
ENSBTAG00000016276	HUTH_BOVIN	ENSG00000084110	HAL	614.245	503.681	706.382	1.40244	0.487938	0.000717964	0.0342559	2.24995	3.08287
ENSBTAG00000016615	ABHD6_BOVIN	ENSG00000163686	ABHD6	268.9	222.326	307.711	1.38405	0.468897	0.00180144	0.06947	2.48448	3.3261
ENSBTAG00000001081	Q3MHW8_BOVIN	ENSG00000129116	PALLD	604.289	507.99	684.538	1.34754	0.43033	0.00179845	0.06947	0.650012	0.889566
ENSBTAG00000006731	Q9TU26_BOVIN	ENSG00000103257	SLC7A5	122.754	103.355	138.92	1.3441	0.426641	0.00266387	0.0920485	2.36047	3.00733
ENSBTAG00000023551	MOL2C_BOVIN	ENSG00000142961	MOBKL2C	849.493	729.878	949.171	1.30045	0.379014	0.00294763	0.0996343	1.95842	2.66094
ENSBTAG00000016388	SLCO4A1	ENSG00000101187	SLCO4A1	420.622	372.486	460.736	1.23692	0.306756	8.86813e-05	0.00631628	12.2361	16.629
ENSBTAG00000007840	A7Z064_BOVIN	ENSG00000113161	HMGCR	1958.01	1803.01	2087.17	1.1576	0.211142	0.00255656	0.0903534	4.08732	5.25827
ENSBTAG00000018775	TPX2_BOVIN	ENSG00000088325	TPX2	157.492	177.933	140.457	0.789383	-0.341203	0.0014919	0.0615996	4.45368	5.62408
ENSBTAG00000015593	LOC512933	ENSG00000198920	KIAA0753	670.112	760.623	594.686	0.78184	-0.355054	0.000421284	0.022044	1.90789	2.56529
ENSBTAG00000002444	MKI67	ENSG00000148773	MKI67	248.966	283.888	219.865	0.774477	-0.368706	3.04774e-05	0.00270997	15.2551	19.8271
ENSBTAG00000020895	LOXL4_BOVIN	ENSG00000138131	LOXL4	245.436	285.254	212.254	0.744088	-0.426456	0.00264777	0.0917851	2.96089	3.83877
ENSBTAG00000019262	0	ENSG00000131747	TOP2A	80.4379	94.0478	69.0962	0.734692	-0.444788	0.000639408	0.0309935	6.09076	7.353
ENSBTAG00000026172	A7Z045_BOVIN	ENSG00000168672	FAM84B	234.614	274.9	201.042	0.731325	-0.451415	0.00268011	0.0921535	1.81888	2.34981
ENSBTAG00000017531	FETUB_BOVIN	ENSG00000090512	FETUB	783.863	927.505	664.161	0.716073	-0.481821	0.00222482	0.0823834	0.956677	1.28131
ENSBTAG00000011683	A6QLE3_BOVIN	ENSG00000133961	NUMB	559.832	662.592	474.2	0.715674	-0.482626	0.0017729	0.0691334	0.470532	0.630665
ENSBTAG00000025903	GLDC	ENSG00000178445	GLDC	1313.5	1558.89	1109.01	0.711412	-0.491244	0.000671327	0.0323163	0.854658	1.12424
ENSBTAG00000008313	A6QL89_BOVIN	ENSG00000163884	KLF15	678.699	805.58	572.965	0.711245	-0.491582	9.02406e-05	0.00639471	1.16463	1.56159
ENSBTAG00000015571	Q32S38_BOVIN	ENSG00000001084	GCLC	484.229	576.947	406.963	0.705373	-0.503541	9.2389e-05	0.00651389	4.81869	6.44067
ENSBTAG00000013669	KIF22_BOVIN	ENSG00000079616	KIF22	59.1326	70.5547	49.6142	0.703202	-0.507989	0.00129347	0.0552197	6.16842	7.29145
ENSBTAG00000020244	EFNA1_BOVIN	ENSG00000169242	EFNA1	704.397	840.569	590.919	0.702999	-0.508406	0.000382119	0.0205169	0.88568	1.18695
ENSBTAG00000021162	CKAP2_BOVIN	ENSG00000136108	CKAP2	116.511	139.224	97.5831	0.700908	-0.512702	3.64057e-05	0.00313718	9.90918	12.2268
ENSBTAG00000016229	KLF9	ENSG00000119138	KLF9	352.573	421.619	295.035	0.699766	-0.515055	0.00262638	0.0917851	0.798943	1.05507
ENSBTAG00000000256	A5D7F9_BOVIN	ENSG00000196781	TLE1	295.388	354.602	246.043	0.693858	-0.527287	0.00232222	0.084078	0.917624	1.19998
ENSBTAG00000018137	A2MG_BOVIN	ENSG00000175899	A2M	2275.02	2731.42	1894.69	0.693664	-0.527692	4.19647e-07	7.32284e-05	0.866792	1.09262
ENSBTAG00000021853	Q3ZBL3_BOVIN	ENSG00000068745	IP6K2	278	333.995	231.337	0.692636	-0.52983	0.00051498	0.0258602	0.223102	0.290689
ENSBTAG00000031551	PRSS53	ENSG00000151006	PRSS53	207.59	249.707	172.492	0.690779	-0.533703	0.00231889	0.084078	0.551393	0.705142
ENSBTAG00000013029	ARNTL	ENSG00000133794	ARNTL	142.869	172.102	118.509	0.688596	-0.53827	0.0023042	0.084078	1.60868	2.0083
ENSBTAG00000002835	SMAD1_BOVIN	ENSG00000170365	SMAD1	552.556	665.808	458.18	0.688156	-0.539193	0.000952196	0.0426047	1.95542	2.61736
ENSBTAG00000006591	A5PK16_BOVIN	ENSG00000162063	CCNF	44.9704	54.2655	37.2245	0.685968	-0.543786	0.000981326	0.0437678	7.19446	8.3588
ENSBTAG00000010606	PPR3B_BOVIN	ENSG00000173281	PPP1R3B	732.93	884.557	606.573	0.685737	-0.544273	0.00253334	0.0901698	3.58514	4.79994
ENSBTAG00000005434	Q3ZC85_BOVIN	ENSG00000130300	PLVAP	321.176	389.286	264.417	0.679235	-0.558018	0.00155938	0.0634663	7.20459	9.45839
ENSBTAG00000019807	Q148M4_BOVIN	ENSG00000196739	COL27A1	409.93	496.905	337.452	0.679107	-0.558289	0.00147023	0.0609903	7.49723	9.95598
ENSBTAG00000018643	Q2T9P1_BOVIN	ENSG00000198901	PRC1	74.8585	91.0014	61.4061	0.674782	-0.567507	0.000150949	0.0097558	6.60852	7.91733
ENSBTAG00000013185	TIMD4	ENSG00000145850	TIMD4	159.909	194.527	131.061	0.673738	-0.569741	0.00164027	0.0654232	0.546113	0.685992
ENSBTAG00000038131	Q1LZD6_BOVIN	ENSG00000114770	ABCC5	314.249	382.692	257.214	0.672116	-0.573217	0.00158869	0.0642843	0.348319	0.456564
ENSBTAG00000002642	NPT3_BOVIN	ENSG00000112337	SLC17A2	567.15	690.781	464.123	0.671882	-0.57372	0.00103878	0.0460362	0.697849	0.933654
ENSBTAG00000001142	GNE	ENSG00000159921	GNE	501.54	612.687	408.918	0.667417	-0.58334	0.000299259	0.0170517	1.65717	2.21274
ENSBTAG00000016746	UBE2C_BOVIN	ENSG00000175063	UBE2C	41.3035	50.5097	33.6317	0.665847	-0.586738	0.00117177	0.050801	5.03803	5.81988
ENSBTAG00000005638	Q32L61_BOVIN	ENSG00000154040	CABYR	286.487	350.583	233.073	0.664814	-0.588977	1.05112e-05	0.00114638	7.10141	9.2553
ENSBTAG00000000184	A5D791_BOVIN	ENSG00000172071	EIF2AK3	280.807	344.17	228.006	0.66248	-0.594051	0.00195059	0.0739954	1.66112	2.16208
ENSBTAG00000013100	SPAG5	ENSG00000076382	SPAG5	39.2044	48.113	31.7805	0.660538	-0.598287	0.00130213	0.0554197	5.0794	5.84933
ENSBTAG00000013573	BIRC5_BOVIN	ENSG00000089685	BIRC5	63.174	77.5455	51.1977	0.660228	-0.598964	8.33998e-05	0.00611591	7.98091	9.45299
ENSBTAG00000008499	Q08DB3_BOVIN	ENSG00000135451	TROAP	94.144	115.74	76.1473	0.657917	-0.604022	4.28539e-06	0.000534143	13.6879	16.6251
ENSBTAG00000017450	KLHL24	ENSG00000114796	KLHL24	85.8136	105.66	69.2748	0.655637	-0.609031	0.000651674	0.0314788	2.20608	2.66339
ENSBTAG00000004155	A4FV36_BOVIN	ENSG00000006282	SPATA20	831.099	1025.55	669.054	0.652383	-0.616209	0.000392112	0.0208927	5.40787	7.21898
ENSBTAG00000001335	GHR_BOVIN	ENSG00000112964	GHR	853.495	1055.02	685.561	0.649811	-0.621909	0.000317831	0.017677	1.90074	2.53581
ENSBTAG00000018473	MARCO	ENSG00000019169	MARCO	358.519	443.438	287.753	0.648914	-0.6239	3.68786e-06	0.000468023	4.39668	5.79542
ENSBTAG00000005501	COBLL1	ENSG00000082438	COBLL1	241.277	298.931	193.233	0.646414	-0.62947	0.00220914	0.0820203	1.50338	1.93662
ENSBTAG00000018548	INT7_BOVIN	ENSG00000143493	INTS7	1034.22	1281.58	828.082	0.646142	-0.630077	0.000108326	0.0073409	2.6095	3.46293
ENSBTAG00000011059	A7MBB9_BOVIN	ENSG00000123080	CDKN2C	27.9747	34.747	22.3311	0.642678	-0.637833	0.00196371	0.074291	2.70244	3.05252
ENSBTAG00000012119	Q28182_BOVIN	ENSG00000106278	PTPRZ1	185.907	230.945	148.376	0.642473	-0.638293	0.000824527	0.0380385	1.57258	1.99112
ENSBTAG00000002606	LGR4	ENSG00000205213	LGR4	287.978	357.747	229.837	0.642456	-0.638332	0.00168947	0.0668964	2.93714	3.82442
ENSBTAG00000010360	LRIG1	ENSG00000144749	LRIG1	316.728	393.498	252.753	0.642323	-0.63863	4.92639e-05	0.00404543	4.15525	5.44007
ENSBTAG00000013009	STK6_BOVIN	ENSG00000087586	AURKA	52.5363	65.2957	41.9034	0.641749	-0.639919	8.3729e-05	0.00611591	6.51175	7.61964
ENSBTAG00000001573	JMJD1C	ENSG00000171988	JMJD1C	422.99	525.95	337.19	0.641106	-0.641365	0.000276072	0.0161254	2.75948	3.66171
ENSBTAG00000014831	PPR3C_BOVIN	ENSG00000119938	PPP1R3C	707.233	880.04	563.227	0.640001	-0.643853	0.000891568	0.0403606	6.53039	8.7292
ENSBTAG00000002340	STEAP4	ENSG00000127954	STEAP4	431.785	537.375	343.793	0.639764	-0.644389	0.00104396	0.0461192	5.0924	6.76189
ENSBTAG00000015590	A5PK06_BOVIN	ENSG00000112144	ICK	256.989	320.001	204.478	0.638992	-0.646131	0.00011783	0.00787038	1.70316	2.20184
ENSBTAG00000001631	A7MBA1_BOVIN	ENSG00000237649	KIFC1	81.1751	101.182	64.5028	0.637493	-0.649518	1.41095e-05	0.00142231	11.183	13.4406
ENSBTAG00000002020	LRF	ENSG00000164463	C5orf41	98.8076	123.231	78.4551	0.636652	-0.651423	0.00282154	0.0963048	0.941726	1.14597
ENSBTAG00000014676	A7E301_BOVIN	ENSG00000164403	SHROOM1	513.042	639.856	407.364	0.636649	-0.65143	0.00110237	0.0482416	0.808844	1.0789
ENSBTAG00000013761	STMN1_BOVIN	ENSG00000117632	STMN1	38.0015	47.4294	30.1449	0.635574	-0.653869	0.00280402	0.0959416	2.67468	3.07154
ENSBTAG00000011761	Q1MW20_BOVIN	ENSG00000070018	LRP6	481.26	601.547	381.02	0.633401	-0.658809	0.000286311	0.0166538	2.2986	3.06124
ENSBTAG00000008758	KI20A_BOVIN	ENSG00000112984	KIF20A	73.4813	91.8843	58.1455	0.632812	-0.66015	1.30184e-05	0.00135625	9.75142	11.6436
ENSBTAG00000024449	Q1LZ73_BOVIN	ENSG00000117724	CENPF	91.1708	114.076	72.0828	0.631881	-0.662275	2.94066e-06	0.000380108	9.42178	11.404
ENSBTAG00000015368	Q3T008_BOVIN	ENSG00000108387	38231	162.158	203.031	128.097	0.630923	-0.664464	0.00204813	0.0766538	0.795287	0.997425
ENSBTAG00000000042	P5CR1_BOVIN	ENSG00000183010	PYCR1	205.388	257.4	162.045	0.629544	-0.66762	0.000267082	0.0156658	3.42285	4.359
ENSBTAG00000044179	LASS6	ENSG00000172292	LASS6	145.154	182.135	114.336	0.627756	-0.671724	0.000310379	0.0175421	0.515105	0.641464
ENSBTAG00000020947	RNF103	ENSG00000239305	RNF103	249.92	313.809	196.678	0.626744	-0.674052	0.000196232	0.0121213	1.62432	2.09475
ENSBTAG00000017814	A6QLD0_BOVIN	ENSG00000153902	LGI4	456.335	573.524	358.678	0.625393	-0.677166	5.13223e-05	0.00416546	1.71337	2.27754
ENSBTAG00000008353	A5PKM2_BOVIN	ENSG00000124762	CDKN1A	818.743	1030.82	642.012	0.622817	-0.68312	0.000136828	0.00888424	4.60646	6.1437
ENSBTAG00000038655	SLC22A10	ENSG00000184999	SLC22A10	118.854	149.695	93.1539	0.622293	-0.684335	0.00233081	0.084078	0.502375	0.617917
ENSBTAG00000015991	CADH1_BOVIN	ENSG00000039068	CDH1	550.052	693.2	430.762	0.62141	-0.686382	0.000135366	0.00883044	0.321334	0.428762
ENSBTAG00000021273	SEMA4B	ENSG00000185033	SEMA4B	227.991	287.862	178.1	0.618699	-0.69269	0.000615693	0.0301582	1.86688	2.39227
ENSBTAG00000015280	A6QPE8_BOVIN	ENSG00000142945	KIF2C	27.237	34.4083	21.2609	0.6179	-0.694555	0.000680831	0.0326612	3.60274	4.05959
ENSBTAG00000011237	PKHD1	ENSG00000170927	PKHD1	116.145	146.758	90.6341	0.617574	-0.695315	0.00228387	0.0836821	1.00282	1.23138
ENSBTAG00000020391	MEP1B	ENSG00000141434	MEP1B	141.211	178.615	110.041	0.616081	-0.698809	0.000823569	0.0380385	2.35746	2.92888
ENSBTAG00000001660	SPTY2D1	ENSG00000179119	SPTY2D1	297.129	376.376	231.089	0.613985	-0.703724	0.000571731	0.0284034	3.41245	4.44433
ENSBTAG00000017056	Q1JPG7_BOVIN	ENSG00000143627	PKLR	793.295	1007.81	614.531	0.609767	-0.713671	2.47031e-05	0.00227134	0.45453	0.606174
ENSBTAG00000000175	N4BP2	ENSG00000078177	N4BP2	218.189	278.728	167.74	0.601806	-0.73263	0.000504262	0.0255966	3.77467	4.81828
ENSBTAG00000021308	IRS1	ENSG00000169047	IRS1	731.636	936.443	560.964	0.599037	-0.739283	3.08829e-08	6.73634e-06	1.27413	1.69983
ENSBTAG00000008913	TMM98_BOVIN	ENSG00000006042	TMEM98	211.173	270.292	161.908	0.599013	-0.739341	2.53882e-05	0.00231646	3.95986	5.04301
ENSBTAG00000015904	RORA	ENSG00000069667	RORA	147.936	189.485	113.312	0.598001	-0.741779	0.00174329	0.0683604	3.854	4.79659
ENSBTAG00000023814	A5D793_BOVIN	ENSG00000114346	ECT2	24.3866	31.2523	18.6652	0.597241	-0.743614	0.00234101	0.0842282	3.02215	3.38245
ENSBTAG00000021971	SNCAIP	ENSG00000064692	SNCAIP	66.23	85.0905	50.5129	0.593637	-0.752346	0.00185303	0.0712624	0.940948	1.11399
ENSBTAG00000024726	HJURP	ENSG00000123485	HJURP	55.8565	71.8365	42.5398	0.592175	-0.755904	1.17786e-05	0.00125519	8.62033	10.0996
ENSBTAG00000000854	SC16B_BOVIN	ENSG00000120341	AL359075.1	198.703	255.946	151	0.589969	-0.761289	0.000388232	0.0207652	1.64211	2.0818
ENSBTAG00000020100	ARHGAP11A	0	#N/A	36.7389	47.3461	27.8996	0.58927	-0.763	6.53705e-05	0.00508525	3.98301	4.5565
ENSBTAG00000005386	GTR2_BOVIN	ENSG00000163581	SLC2A2	973.746	1255.19	739.207	0.588919	-0.763859	2.24422e-05	0.00208862	4.64055	6.15755
ENSBTAG00000002287	CHD9	ENSG00000177200	CHD9	394.299	508.343	299.262	0.588701	-0.764393	2.69825e-05	0.00244595	3.41648	4.50821
ENSBTAG00000037738	SLC17A4	ENSG00000146039	SLC17A4	361.968	466.832	274.58	0.588178	-0.765675	0.000155402	0.00995144	2.66543	3.50333
ENSBTAG00000002418	LOC529868	ENSG00000140534	C15orf42	19.4664	25.1076	14.7655	0.588087	-0.765898	0.00264039	0.0917851	3.10242	3.4305
ENSBTAG00000008934	Q2NKS6_BOVIN	ENSG00000135476	ESPL1	61.7955	79.9647	46.6545	0.583438	-0.777349	1.98022e-05	0.00188053	8.52156	10.0405
ENSBTAG00000037605	0	0	#N/A	138.341	179.087	104.387	0.582884	-0.77872	0.00178173	0.0691717	1.89781	2.3503
ENSBTAG00000023549	A8E652_BOVIN	0	#N/A	899.017	1164.37	677.888	0.582192	-0.780432	1.55658e-05	0.00153027	2.32621	3.09209
ENSBTAG00000022520	BRCA1_BOVIN	ENSG00000012048	BRCA1	229.187	297.231	172.485	0.580306	-0.785114	7.68398e-06	0.000886515	1.21682	1.55623
ENSBTAG00000011352	TBC1D30	ENSG00000111490	TBC1D30	192.546	249.837	144.803	0.57959	-0.786896	1.58702e-05	0.00154928	1.51137	1.91089
ENSBTAG00000021386	Q2KJB3_BOVIN	ENSG00000132855	ANGPTL3	544.846	707.793	409.057	0.577933	-0.791027	3.30814e-05	0.00288635	2.9365	3.90939
ENSBTAG00000011374	A6QR17_BOVIN	ENSG00000213694	S1PR3	452.009	587.206	339.344	0.577897	-0.791116	0.000153205	0.00985598	3.28922	4.3601
ENSBTAG00000009819	A2VDZ7_BOVIN	ENSG00000117399	CDC20	53.8613	70.0514	40.3695	0.576284	-0.795148	1.25621e-05	0.00132853	8.90596	10.4034
ENSBTAG00000011173	LOC509420	ENSG00000135063	FAM189A2	89.3077	116.155	66.9353	0.57626	-0.795209	0.00204795	0.0766538	0.666746	0.803476
ENSBTAG00000026971	Q2YDF8_BOVIN	ENSG00000146670	CDCA5	7.38179	9.64625	5.49474	0.569624	-0.811918	0.00263677	0.0917851	1.79017	1.90075
ENSBTAG00000006326	ALDH1L2	ENSG00000136010	ALDH1L2	307.934	402.767	228.907	0.568337	-0.815181	0.000317253	0.017677	2.49697	3.25009
ENSBTAG00000003222	ASNS_BOVIN	ENSG00000070669	ASNS	169.928	222.314	126.273	0.567993	-0.816054	0.000238294	0.0145266	1.17712	1.47519
ENSBTAG00000009760	Q3T2L0_BOVIN	0	#N/A	89.2994	116.833	66.3549	0.567947	-0.816172	0.000133227	0.00873167	0.738378	0.889371
ENSBTAG00000006353	Q5EA04_BOVIN	ENSG00000140830	TXNL4B	397.026	519.624	294.86	0.567449	-0.817437	1.72648e-06	0.000241017	3.9879	5.25755
ENSBTAG00000015094	VNN1_BOVIN	ENSG00000112299	VNN1	362.731	475.657	268.626	0.564746	-0.824326	9.60851e-05	0.00674044	4.23158	5.55495
ENSBTAG00000032548	Q0VD58_BOVIN	ENSG00000147642	SYBU	259.786	340.732	192.331	0.564465	-0.825044	4.4032e-07	7.49617e-05	1.49642	1.92743
ENSBTAG00000009035	CENPE	ENSG00000138778	CENPE	17.1404	22.4909	12.6817	0.563859	-0.826593	0.00160286	0.0643293	1.58649	1.74181
ENSBTAG00000019052	A7Z090_BOVIN	ENSG00000151150	ANK3	790.819	1039.89	583.263	0.56089	-0.834209	1.96602e-07	3.61127e-05	3.088	4.11
ENSBTAG00000015214	CAH3_BOVIN	ENSG00000164879	CA3	894.088	1175.7	659.412	0.560868	-0.834267	1.06376e-05	0.00115117	1.29209	1.71626
ENSBTAG00000021312	LOC616937	ENSG00000183354	KIAA2026	409.044	539.787	300.091	0.555943	-0.84699	3.26327e-05	0.00286511	3.8373	5.06201
ENSBTAG00000026369	A0JN35_BOVIN	ENSG00000171617	ENC1	949.895	1253.57	696.834	0.55588	-0.847154	0.00015986	0.0101439	3.17548	4.21112
ENSBTAG00000021000	KIAA2018	ENSG00000176542	KIAA2018	89.5743	118.218	65.7043	0.555789	-0.847392	0.00157608	0.0639594	0.798745	0.961599
ENSBTAG00000001815	A8QIF5_BOVIN	ENSG00000050327	ARHGEF5	665.885	879.642	487.754	0.554492	-0.850762	2.44723e-07	4.37991e-05	2.58062	3.43691
ENSBTAG00000007860	ASPM_BOVIN	ENSG00000066279	ASPM	41.5486	55.1076	30.2495	0.548918	-0.865337	4.34097e-05	0.00363485	5.41049	6.21916
ENSBTAG00000017567	ACACA_BOVIN	ENSG00000132142	ACACA	289.927	384.726	210.929	0.548257	-0.867076	0.000363672	0.019707	1.40894	1.82524
ENSBTAG00000021895	A0JNQ0_BOVIN	ENSG00000126878	AIF1L	495.659	660.291	358.465	0.54289	-0.881268	1.71451e-06	0.000241017	2.7514	3.64979
ENSBTAG00000012997	A6QQN6_BOVIN	ENSG00000130768	SMPDL3B	179.399	239.125	129.627	0.542087	-0.883402	5.57294e-05	0.00447116	2.09602	2.63178
ENSBTAG00000003532	A2VDR6_BOVIN	ENSG00000106829	TLE4	162.971	217.229	117.756	0.54208	-0.883423	0.00033527	0.0184386	3.67708	4.58854
ENSBTAG00000003234	Q0PHW6_BOVIN	ENSG00000086696	HSD17B2	136.455	181.898	98.5862	0.541987	-0.883669	0.000224384	0.0137386	0.291888	0.360292
ENSBTAG00000002028	A4FV51_BOVIN	ENSG00000154511	FAM69A	149.495	199.393	107.914	0.541216	-0.885725	0.000379573	0.0204588	2.25543	2.79919
ENSBTAG00000015875	FOXM1	ENSG00000111206	FOXM1	23.1546	30.8974	16.7022	0.54057	-0.887448	8.45703e-05	0.00611711	7.54686	8.40587
ENSBTAG00000007746	Q8SQA5_BOVIN	ENSG00000106546	AHR	308.614	411.907	222.537	0.54026	-0.888274	2.84819e-06	0.000378673	0.912533	1.18592
ENSBTAG00000013619	A5PJC1_BOVIN	ENSG00000080293	SCTR	44.9685	60.0857	32.371	0.538747	-0.892321	0.00199019	0.0748868	0.544875	0.628752
ENSBTAG00000003113	RNF125	ENSG00000101695	RNF125	231.61	309.988	166.295	0.536457	-0.898465	0.000419494	0.022044	6.67149	8.51527
ENSBTAG00000019777	Q3T0V6_BOVIN	ENSG00000111665	CDCA3	51.467	68.9054	36.9351	0.536027	-0.899624	9.71044e-06	0.00109938	6.67139	7.7567
ENSBTAG00000007176	Q32KS4_BOVIN	ENSG00000153982	GDPD1	19.6449	26.3151	14.0865	0.5353	-0.901579	0.000506065	0.0255966	0.512567	0.566032
ENSBTAG00000000817	SYNJ2	ENSG00000078269	SYNJ2	127.321	171.479	90.5232	0.527895	-0.921676	0.00078823	0.0371746	0.391161	0.480425
ENSBTAG00000007689	LPIN1	ENSG00000134324	LPIN1	831.035	1119.34	590.784	0.527799	-0.921939	8.40509e-07	0.000133335	10.7659	14.2991
ENSBTAG00000017527	LOC526200	ENSG00000112297	AIM1	368.97	497.664	261.725	0.525906	-0.927122	4.22061e-06	0.000530808	1.7206	2.25541
ENSBTAG00000003033	GA45G_BOVIN	ENSG00000130222	GADD45G	476.029	649.672	331.326	0.50999	-0.971459	1.3511e-05	0.00138686	6.11149	8.08367
ENSBTAG00000005010	MXD3	ENSG00000213347	MXD3	14.5463	19.8723	10.108	0.50865	-0.975255	0.000893368	0.0403606	2.38592	2.59521
ENSBTAG00000012509	A2VDT2_BOVIN	ENSG00000105204	DYRK1B	145.814	199.579	101.009	0.506112	-0.982471	9.86669e-06	0.00110191	3.36621	4.16221
ENSBTAG00000023411	Q2HJF0_BOVIN	0	#N/A	493.017	676.361	340.231	0.503031	-0.991281	2.94426e-09	7.75506e-07	0.698454	0.924359
ENSBTAG00000018652	VCC1_BOVIN	ENSG00000189377	CXCL17	57.3033	78.7758	39.4095	0.500274	-0.999209	0.000884174	0.0402054	0.21818	0.254798
ENSBTAG00000018806	PSRC1_BOVIN	ENSG00000134222	PSRC1	19.9951	27.49	13.7493	0.500155	-0.999554	0.000100184	0.00695803	4.0683	4.49121
