# Supplementary material for: RNA-seq analysis of differential gene expression in liver from lactating dairy cows divergent in negative energy balance
Source: BMC Genomics. 2012 May 20;13:193. doi: 10.1186/1471-2164-13-193 (PMC3465249; doi:10.1186/1471-2164-13-193)
Supplement: Additional file 3 — Comparison of microarray and RNA-seq SDE genes. [file 1471-2164-13-193-S3.xls]

## Sheet: Sheet1
SDE genes in RNA-seq	SDE genes in Microarray and RNA-seq	SDE genes in Microarray	SDE genes in Microarray and RNA-seq		SDE genes 2-fold or more in Microarray	SDE genes 2-fold or more fold in Microarray and RNA-seq	SDE genes 2-fold or more in RNA-seq	SDE genes 2-fold more fold Microarray and RNA-seq		genes which were 2-fold or more in RNA-seq and microarray	microarray fold change	RNA-seq fold change
38231	x	38231	x		ABCG8	x	ABCA4			ABCG8	-5.66898	-5.31595
A2M		39326			ABHD1		ABCG5			Amica1	2.91704	2.39102
ABCA4		ABCD4			ACACA		ABCG8	x		ANGPTL4	5.4826	2.595
ABCC5		ABCG8	x		Amica1	x	AC022098.1			arg2	4.11949	3.55605
ABCG5		ABHD1	x		ANGPTL4	x	AC024580.1			Ccl2	2.51948	2.72373
ABCG8	x	abhd4			arg2	x	AC069257.9			Cyp11a1	4.35432	2.61291
ABHD1	x	ACACA	x		C9H6ORF165		AC135457.1			DDO	6.11936	3.92537
ABHD6		ACADSB			Ccl2	x	ACACB			DIRAS3	-6.86523	-9.31754
AC010859.1		ACADVL			CGN1		ADAMTS4			Dync1i1	3.20086	2.28736
AC022098.1		ACP2			Cgref1		ADCY10			FADS2	-19.6028	-4.45556
AC024580.1		ACSM1			CHGB		AK4			FAM19A5	2.07393	2.42212
AC069257.9		ADAMTS4	x		CITED1		AMICA1	x		FOXA3	-2.04848	-2.29874
AC079953.1		adipor2			CL43		AMN			heyl	-2.27033	-2.30598
AC135457.1		Aebp1			CL46		ANGPTL4	x		Igfals	-6.4221	-5.02593
ACACA	x	Agtr1			Cpt1b		AREG			NR4A1	2.81333	2.88611
ACACB		AHSG			CREB3L3		ARG2	x		Olr1	2.90904	4.13635
ADAMTS4	x	aif1l			CRYBB1		ARHGAP23			PLAUR	3.10115	3.45618
ADAMTS5		AIG1			Cyp11a1	x	ARHGEF10L			PYROXD2	-2.30723	-2.27014
ADCY10		AK6			DDO	x	ARHGEF40			RAB30	2.28506	2.69429
AHR		AKR1A1			DEFB4A		ARTN			SELP	-2.17718	-2.4587
AIF1L		Alcam			DIRAS3	x	ASCL1			SERPINE1	2.79041	2.86044
AIM1		aldh1a1			DSG1		ASPG			Slc25a34	3.29447	3.59548
AK4		ALG13			Dync1i1	x	ATP4A			Thrsp	-2.27577	-2.8329
AL359075.1		Amica1	x		FADS2	x	C2orf62			TMEM120A	2.70022	2.00926
ALDH1L2		ANGPTL4	x		FAM19A5	x	C2orf85			Tmem41a	2.18296	2.11076
AMICA1	x	AOX1			FARS2		C4orf31			Tuft1	2.04686	3.03055
AMN		APOA1			FOXA3	x	C5orf49			ush1c	10.0113	2.90218
AMPD2		Apoh			GJC1		C6orf145
ANGPTL3		apoo			gpX3		C6orf146
ANGPTL4	x	AQP3			HBB		C6orf154
ANK3		arfgap3			HBG		C6orf221
APCDD1		arg1			heyl	x	C7orf57
AREG		arg2	x		Igfals	x	C9orf150
ARG2	x	arhgdib			Il1a		CAPN11
ARHGAP23		ARHGEF10L	x		IP6K1		CBR3
ARHGEF10L	x	ARHGEF12			LOC787813		CCDC113
ARHGEF40		ARL4D			LOC788610		CCL2	x
ARHGEF5		ARL6IP5			LOC789368		CCL24
ARNTL		ARV1			LOC790709		CD70
ARTN		asph			NR4A1	x	CES4A
ASCL1		aspn			Olr1	x	CHRM1
ASNS		ATG101			ostA		CNN1
ASPG		BCKDK			PLAUR	x	COL6A4P2
ASPM		bin1			PLIN2		CPEB1
ATP4A		bpnt1			PYROXD2	x	CPXM2
AURKA		btg1			RAB30	x	CTGF
BCAS1		BTG3			RXRG		CTRC
BCL2L2		C12H13orf27			SELP	x	CYB5R2
BIRC5		C16H1ORF21			SERPINE1	x	CYP11A1	x
BRCA1		C16orf80			Sftpd		CYP26B1
C15orf42		C19H17orf37			slc1a4		CYP4F11
C2orf62		C1GALT1			Slc25a34	x	CYP7A1
C2orf85		C20orf29			slc38a5		DDIT4
C3orf23		C21H14ORF129			Thrsp	x	DDO	x
C4orf31		C23H6ORF105			Tmed6		DDX4
C5orf41		C23H6orf145			TMEM120A	x	DIRAS3	x
C5orf49		C27H8orf4			Tmem41a	x	DNER
C6orf145		C7H5orf32			Tuft1	x	DTX1
C6orf146		C9H6ORF165			ush1c	x	DUSP26
C6orf154		C9orf64			Zmynd12		DUSP4
C6orf221		CA3	x				DYNC1I1	x
C7orf57		CADM1					ECEL1
C8orf22		carhsp1					EREG
C9orf150		Ccdc28b					EXOC3L4
CA3	x	CCL19					EXPH5
CABYR		Ccl2	x				EXTL1
CANT1		ccng1					FADS1
CAPN11		CD14					FADS2	x
CBR3		CD36					FAM19A5	x
CCDC113		CD69					FBP2
CCL2	x	CDK7					FGF21
CCL24		Ces2					FNDC4
CCNF		cfd					FOSL1
CD70		CGN1					FOXA3	x
CDC20		Cgref1					FZD10
CDCA3		Chchd1					GABRR2
CDCA5		CHGB					GCKR
CDH1		CHPT1					GIF
CDKN1A		CHUK					GPCPD1
CDKN2C		CIAPIN1					GPR37
CENPE		CIB1					GRHL1
CENPF		cideb					GRID1
CES4A		CITED1					GSTO1
CGREF1		CL43					HAPLN3
CHD9		CL46					HBD
CHRM1		CLDN15					HDC
CKAP2		CLIC1					HEYL	x
CNN1	x	CMPK1					HMX2
COBLL1		CNIH					IGF1
COL27A1		CNN1	x				IGFALS	x
COL6A4P2		COLEC11					IL17B
CPEB1		COPB1					INMT
CPXM2		COQ3					IRX3
CREB3L3	x	COX6B1					ISM1
CTGF	x	Cpt1b					KCNJ2
CTRC		cpt2					KEL
CXCL17		CREB3L3	x				KIAA1683
CYB5R2		CRYBB1					KMO
CYP11A1	x	CTGF	x				LCN1
CYP26B1		CXCL12					LGR5
CYP4F11		CXCR4					LIPG
CYP7A1		CYLD					LRFN4
CYR61	x	Cyp11a1	x				LRP2
DDIT4		CYP2E1					MEGF11
DDO	x	CYP2U1					MMP11
DDX4		cyr61	x				MOGAT3
DIRAS3	x	DCN					MYO7B
DNER		ddc					NIPAL1
DOPEY2		DDO	x				NPR3
DTX1		ddx10					NR4A1	x
DUSP26		DEFB4A					OBSCN
DUSP4		DENND2D					OLR1	x
DUSP8		Derl3					OVCH2
DYNC1I1	x	DHRS7					PAQR9
DYRK1B		DIRAS3	x				PCDH8
ECEL1		Dnaja1					PDE1B
ECT2		DNTTIP2					PDE4C
EFNA1	x	DPP4					PDK4
EGR1		DPYD					PDZK1IP1
EIF2AK3		DSG1					PHYHIPL
ENC1		Dusp10					PI16
ERBB2		Dync1i1	x				PLAUR	x
EREG		DZIP3					PLB1
ESPL1		ECD					PLD1
EXOC3L4		Echdc2					PLIN4
EXPH5		EFNA1	x				PPP1R1A
EXTL1		EIF2C3					PRR11
FADS1		eIF3h					PRSS3
FADS2	x	EIF4EBP1					PRSS35
FAM189A2		ENPEP					PTPLAD2
FAM19A5	x	epb41l5					PYROXD2	x
FAM69A		ERGIC1					RAB30	x
FAM71F2		ERRFI1					RBP2
FAM82A2	x	FABP1					RNASE1
FAM84A		FADS2	x				RNASE13
FAM84B		FADS6					RNF183
FBP2		fam18b					ROR2
FBXL14	x	FAM19A5	x				RRH
FETUB		FAM82A2	x				RXRG
FGD5		FARS2					S100A12
FGF21		FBXL14	x				SAA3P
FICD		FBXO9					SCGB1A1
FNDC4		FCGRT					SDSL
FOSL1		FLAD1					SEC14L3
FOXA3	x	FOS					SELP	x
FOXM1		FOXA3	x				SERPINA6
FZD10		FUBP1					SERPINE1	x
GABRR2		FXR1					SIX1
GADD45G		galM					SLC13A5
GATA4		Gamt					SLC22A10
GCKR		GCLM					SLC22A16
GCLC		GDE1					SLC22A2
GDE1		gdpd1					SLC25A34	x
GDPD1		GJA1					SLC2A12
GHR		GJC1					SLC2A5
GIF		Gkap1					SLC30A3
GK		gnptg					SLC43A2
GLDC		GNS					SLC45A3
GLT25D2		Golt1a					SLC6A12
GNE		GPBP1					SLC6A20
GNMT		Gpr37	x				SLC9A3
GPCPD1		gpX3	x				SULT1C2
GPNMB		GRHL1	x				SULT1C3
GPR37	x	GRPEL1					SULT1E1
GPRC5A		GTF2H1					SYCE1
GPX3	x	GYG1					THRSP	x
GRHL1	x	H1f0					TMEM120A	x
GRID1		HADHA					TMEM41A	x
GSTA3		hadhb					TMEM45A
GSTO1		HAT1					TNFRSF12A
HAL		HBB					TNS4
HAPLN3		HBG					TREM2
HBD		HDC	x				TUFT1	x
HDC	x	hdgf					UGT2A3
HEYL	x	Hexim1					USH1C	x
HJURP		heyl	x				WFDC2
HMGCR		hibadh					WNT5B
HMX2		HMGN4					ZDBF2
HSD17B2	x	HPRT1					ZNF474
HSF2BP	x	Hsd17b13					ZNF608
ICK		HSD17B2	x				#N/A
IGF1		hsd17b4					#N/A
IGFALS	x	HSF2BP	x				#N/A
IL17B		HSPB8					#N/A
IL1R2		ID2					#N/A
IL1RN	x	IDH1					#N/A
INMT		idh3a					#N/A
INTS7	x	Igfals	x				#N/A
IP6K2		igfbp2					#N/A
IRS1		igfbp3					#N/A
IRX3		IGIP					#N/A
ISM1		Il1a					#N/A
JMJD1C		IL1RN	x				#N/A
KCNH3		INTS7	x				#N/A
KCNJ2		IP6K1					#N/A
KEL		ip6k2					#N/A
KIAA0146		ITFG1					#N/A
KIAA0753		itm2b					#N/A
KIAA1683		LAPTM4A					#N/A
KIAA2018		ldhb					#N/A
KIAA2026		LEAP2
KIF20A		LGALS3BP
KIF22		Lgals4
KIF2C		LGMN
KIFC1		lipC
KLF15		LOC338087
KLF9		LOC493778
KLHL24		LOC507211
KLHL25		LOC509941
KMO		LOC510369
LASS6		LOC514507
LCN1		LOC515496
LGI4		LOC530070
LGR4		LOC613512
LGR5		LOC613595
LIPG		LOC614114
LOXL4		LOC614945
LPIN1		LOC615518
LRFN4		LOC780990
LRIG1		LOC780994
LRP2		LOC781151
LRP6		LOC781293
LRRC32		LOC781564
MAN2C1		LOC781609
MAP2		LOC781650
MARCO		LOC782137
MEGF11		LOC782991
MEP1B		LOC783022
MFSD2A		LOC784023
MKI67		LOC784385
MMP11		LOC785481
MOBKL2C		LOC785602
MOGAT3		LOC786157
MXD3		LOC786256
MYO7B		LOC787404
MYOM1		LOC787484
N4BP2		LOC787813
NES		LOC788610
NIPAL1		LOC789368
NPR3		LOC790140
NR4A1	x	LOC790401
NUMB		LOC790558
OAT	x	LOC790709
OBSCN		LOC790861
OLR1	x	Lpcat3
OVCH2		LRRC28
P2RX4	x	LYRM5
PALLD		map1d
PAQR9		mat1a
PCDH8		Mbl2
PDE1B		MCTS1
PDE4C		med31
PDK4		MGC127874
PDZK1IP1		MINA
PHYHIPL		MIS12
PI16		MON1A
PKHD1		MRPS35
PKLR	x	MTIF2
PLAUR	x	naa38
PLB1		NET1
PLD1		NFIA
PLIN2	x	NFYB
PLIN4		Nhej1
PLK3		NMNAT1
PLVAP		Nol10
PPARGC1A		Npm1
PPP1R1A		NQO2
PPP1R3B		nr2c1
PPP1R3C		NR2F1
PRC1		NR4A1	x
PRR11		NUDT17
PRSS3		OAT	x
PRSS35	x	oaz1
PRSS53		ociad2
PSRC1		ODC1
PTPLAD2	x	OLFML3
PTPRZ1		Olr1	x
PTRF		OPTN
PYCR1		OSGIN1
PYROXD2	x	ostA
RAB30	x	ostf1
RAP1GAP		OTC
RBP2		OXSM
RCAN1		P2RX4	x
RGS16	x	P2RY1
RHOBTB3		P4HA2
RNASE1		pah
RNASE13		PARP9
RNF103		PDCD4
RNF125		PDLIM1
RNF183		PDRG1
ROR2		Pgcp
RORA		Phf23
RRH		PKLR	x
RSPRY1		Pla2g16
RXRG	x	PLAUR	x
S100A12		PLIN2	x
S1PR3		PNPLA2
SAA3P		pnrc2
SCGB1A1		Polr3gl
SCTR		Ppdpf
SDSL		PPM1B
SEC14L3		Ppp1cc
SELP	x	PRPSAP2
SEMA4B		prss23
SERPINA3		PRSS35	x
SERPINA6		PSMA7
SERPINE1	x	PSMB3
SHROOM1		PSMC2
SIK1		PSMD5
SIK2		PSME2
SIX1		PTGR1
SLC13A5		PTH1R
SLC17A2	x	PTPLAD2	x
SLC17A4		ptprr
SLC22A10		pycard
SLC22A10		PYROXD2	x
SLC22A16		RAB30	x
SLC22A2		rab5a
SLC22A5	x	Rabgef1
SLC25A25		RAMP1
SLC25A30		rap2c
SLC25A33		RBM14
SLC25A34		Rbpms
SLC25A48		Rcan3
SLC2A12		REEP5
SLC2A2		rgn
SLC2A5		RGS16	x
SLC30A3		Rgs5
SLC43A2		RNASEH2C
SLC45A3		RNF128
SLC6A12		Rnf4
SLC6A20		RPAIN
SLC7A5		RPL10A
SLC9A3		RPL13
SLCO4A1		RPL18
SMAD1		rpl24
SMPDL3B		rps15
SNCAIP		RRP15
SPAG5		rtcd1
SPATA20		RXRG	x
SPOCK1		Sat1
SPTY2D1		SCARB1
STEAP4		scd
STK10		SDF4
STMN1		SEC16B
SULT1C2		Sec61a2
SULT1C3		SELENBP1
SULT1E1		SELP	x
SYBU		SERINC2
SYCE1		Serpina7
SYNJ2		SERPINE1	x
TBC1D30		Sftpd
TGM5		sfxn4
THBS1		Sgpp1
THRSP	x	sh3bgrl2
TIMD4	x	SH3BGRL3
TLE1		sh3yl1
TLE4		Sirpa
TMEM120A	x	SIRT5
TMEM41A	x	SLC17A2	x
TMEM45A		slc1a4
TMEM98		slc22a5	x
TNFRSF12A		SLC25A20
TNS4		SLC25A33
TOP2A		Slc25a34
TPX2		SLC25A4
TREM2		SLC25A40
TRIB1		SLC25A6
TROAP		SLC37A4
TUFT1		slc38a5
TXNL4B		Slc39a7
UBE2C		slc5a6
UGT2A3		SMAD2
UHRF1BP1		SMAP2
USH1C	x	Snapin
VNN1		SNRNP40
WFDC2		SPARCL1
WNT5B		SPAST
XPO1		SPATA20
ZDBF2		Sra1
ZDHHC8		SSR3
ZNF474		STAMBP
ZNF608		STAP2
#N/A		STARD4
#N/A		STX5
#N/A		Sugt1
#N/A		taf13
#N/A		TAGLN2
#N/A		TDG
#N/A		tdh
#N/A		TERF1
#N/A		tgm2
#N/A		thg1l
#N/A		thoc4
#N/A		thoc7
#N/A		Thrsp	x
#N/A		TIMD4	x
#N/A		TM4SF1
#N/A		Tmed6
#N/A		TMEM120A	x
#N/A		Tmem128
#N/A		TMEM135
#N/A		Tmem41a	x
#N/A		TMEM49
#N/A		TMEM50B
#N/A		TMEM68
#N/A		tmx1
#N/A		tpmT
#N/A		trafd1
#N/A		Tsc22d1
#N/A		ttc35
#N/A		TTR
		tubb3
		TUBB6
		Tuft1
		TXNL4A
		Txnl4b
		u2af1
		ube2g1
		UMPS
		ush1c	x
		vamp5
		VKORC1
		wdr18
		ZADH2
		ZDHHC3
		Zmynd12
		ZNF238
